# Supplementary material for: Global Search for Stable C4H5NO Compounds—Guinness Molecules and Stability Islands
Source: Molecules. 2023 Jan 11;28(2):728. doi: 10.3390/molecules28020728 (PMC9860754; doi:10.3390/molecules28020728)
Supplement: Supplementary file 1 [file molecules-28-00728-s001.zip]

Archive with 1 entries (1 files):
- molecules-2081762-supplementary.pdf
